# Supplementary material for: Structural insights into sequence-dependent Holliday junction resolution by the chloroplast resolvase MOC1
Source: Nat Commun. 2020 Mar 17;11:1417. doi: 10.1038/s41467-020-15242-8 (PMC7078210; doi:10.1038/s41467-020-15242-8)
Supplement: Supplementary file 4 — Source Data [file 41467_2020_15242_MOESM4_ESM.xlsx]

## Sheet: Figure 1b
Figure 1b. The sequence-specific HJ resolution activity of MOC1 orthologs

## Sheet: Figure 3d,e
Fig 3d. Mutations at the catalytic tetrad of NtMOC1 have no effect on the HJ binding activity									Fig 3e. Mutations at the catalytic tetrad of NtMOC1 abolish the HJ cleavage activity

## Sheet: Figure 5b,c
Figure 5b HJ binding and cleavage activity of Y180A and D183A								Figure 5c HJ binding and cleavage activity of Y180A and D183A

## Sheet: Supplementary Figure 3b,c,e,f
Supplementary Figure 3b,c Cleavage site mapping for X2 (CATG)								Supplementary Figure 3e,f Cleavage site mapping for X2 (CGCG)

## Sheet: Supplementary Figure 5d,e
Supplementary Figure 5d HJ binding activity of NtMOC1 with impaired dimerization									Supplementary Figure 5e HJ binding activity of NtMOC1 with impaired dimerization

## Sheet: Supplementary Figure 7a,b
Supplementary Figure 7. HJ binding and cleavage activity of NtMOC1 mutants used for co-crystallization with HJs

## Sheet: Supplementary Figure 10c,d
Supplementary Figure 10c,d Mutant of D253A exhibit no effects on HJ binding or resolution activity

## Sheet: Supplementary Figure 12a,b
Supplementary Figure 12.Charge-reversal mutations at the surface of NtMOC1 affect the HJ-binding and resolution activity.
